# Supplementary material for: Costunolide, a Sesquiterpene Lactone, Protects Against Platelet Activation and Thrombus Formation
Source: Cells. 2026 May 20;15(10):938. doi: 10.3390/cells15100938 (PMC13204036; doi:10.3390/cells15100938)
Supplement: Supplementary file 1 [file cells-15-00938-s001.zip]

Archive with 1 entries (1 files):
- cells-4285261-supplementary.pdf
